# Supplementary material for: Bioaffinity Ultrafiltration Combined with HPLC-ESI-qTOF-MS/MS for Screening Potential Bioactive Components from the Stems of Dendrobium fimbriatum and In Silico Analysis
Source: Antioxidants (Basel). 2024 Jul 29;13(8):918. doi: 10.3390/antiox13080918 (PMC11351458; doi:10.3390/antiox13080918)
Supplement: Supplementary file 1 [file antioxidants-13-00918-s001.zip]

Archive with 1 entries (1 files):
- antioxidants-3091502-supplementary.pdf
